# Supplementary material for: Immune Repertoire Profiling Reveals Distinct Adaptive Immune Signatures of Dampness ZHENG Across Psoriasis, Rheumatoid Arthritis and Ulcerative Colitis
Source: Cell Prolif. 2026 Jul 18:e70265. Online ahead of print. doi: 10.1111/cpr.70265 (PMC13379743; doi:10.1111/cpr.70265)
Supplement: Supplementary file 2 — Excel S1. The training cohort‐Data Points. [file CPR-9999-e70265-s003.xlsx]

## Sheet: Sheet1
	Diseases	DS vs NDS	Disease duration(month)	Sex	Age	Virus infection	RNA_Conc_ng_ul	RNA_260/280	Total_Receptor_RNA	Reads/UMI	MigsGoodTotal	ReadsGoodTotal	DecodedReads
	Healthy control 1			M	38	None	80.36	2.05	127962	53.742	134137	7208794	7877936
	Healthy control 2			F	29	None	181	2.07	93614	59.4617	99746	5931065	6436329
	Healthy control 3			M	31	None	115	2.05	203109	25.3357	213860	5418299	5637462
	Healthy control 4			F	58	None	65.77	1.94	199729	24.8762	208712	5191970	5413021
	Healthy control 5			M	28	None	163.9	2.02	120253	47.0102	125937	5920325	6171438
	Healthy control 6			F	52	None	132.3	1.99	82227	52.1091	85926	4477524	4668733
	Healthy control 7			M	24	None	42.23	2.03	183952	26.089	191180	4987695	5266736
	Healthy control 8			F	47	None	95.83	2.07	246861	24.4967	258306	6327640	6585394
	Healthy control 9			M	30	None	66.04	1.94	113575	59.6999	118150	7053539	7343930
	Healthy control 10			M	33	None	77.12	1.92	235974	23.3533	251064	5863180	6116981
Patient 1	Psoriasis	DS	216	M	55	None	136.6	1.96	120955	46.7449	128563	6009659	6713432
Patient 2	Psoriasis	DS	96	M	58	None	31.64	2.07	85068	74.8193	91099	6815962	7617138
Patient 3	Psoriasis	DS	60	F	29	None	127	1.96	96312	47.3745	102878	4873793	5050499
Patient 4	Psoriasis	DS	132	F	41	None	284.4	2.09	63735	96.6961	68623	6635574	7321520
Patient 5	Psoriasis	DS	240	F	59	None	81.51	1.98	129876	46.3387	139843	6480137	7215468
Patient 6	Psoriasis	DS	120	M	43	None	35.92	2.08	109912	53.5499	116998	6265236	7009942
Patient 7	Psoriasis	DS	32	M	65	None	93.72	2.06	188345	32.8016	204162	6696831	7340034
Patient 8	Psoriasis	DS	48	M	61	None	150	2.07	73342	73.1264	81852	5985544	6554098
Patient 9	Psoriasis	DS	72	M	47	None	171.2	2.07	72535	66.7546	79061	5277686	5468140
Patient 10	Psoriasis	DS	180	F	53	None	106.2	2.05	71166	91.4454	76106	6959545	7556942
Patient 11	Psoriasis	NDS	15	M	26	None	62.87	1.94	138617	49.1825	145950	7178193	7811936
Patient 12	Psoriasis	NDS	84	M	34	None	78.55	1.98	184118	31.5563	194319	6131997	6746990
Patient 13	Psoriasis	NDS	72	F	41	None	48.27	1.95	204156	32.4646	213094	6918001	7506298
Patient 14	Psoriasis	NDS	12	M	38	None	37.28	1.88	205832	33.2391	216736	7204107	7840255
Patient 15	Psoriasis	NDS	30	F	61	None	71.2	2.05	153810	41.9414	162461	6813843	7432290
Patient 16	Psoriasis	NDS	6	M	51	None	49.67	1.93	95555	71.0342	100973	7172541	7832177
Patient 17	Psoriasis	NDS	12	M	48	None	36.18	1.93	106370	52.9753	113071	5989974	6490714
Patient 18	Psoriasis	NDS	5	M	25	None	56.98	1.99	175584	37.3738	183735	6866884	7467514
Patient 19	Psoriasis	NDS	240	F	51	None	77.03	2	125365	52.7054	133696	7046495	7668057
Patient 1	Rheumatoid Arthritis	DS	20	F	46	None	128.9	2.08	66911	77.3336	73148	5656798	6294685
Patient 2	Rheumatoid Arthritis	DS	49	M	59	None	239	1.99	100801	51.3848	107794	5538977	5735940
Patient 3	Rheumatoid Arthritis	DS	12	F	60	None	74.72	2.1	112001	48.4389	117784	5705327	6313481
Patient 4	Rheumatoid Arthritis	DS	24	F	50	None	106.3	1.91	266853	23.9147	283209	6772869	7015155
Patient 5	Rheumatoid Arthritis	DS	20	M	67	None	11	2.05	69685	69.833	73815	5154720	5678036
Patient 6	Rheumatoid Arthritis	DS	49	F	60	None	83.7	1.98	101150	66.5507	105314	7008720	7257987
Patient 7	Rheumatoid Arthritis	DS	12	F	41	None	77.9	2.1	75882	82.2814	80435	6618306	7223525
Patient 8	Rheumatoid Arthritis	DS	24	F	40	None	46.16	2.11	69399	87.7341	73813	6475919	7071601
Patient 9	Rheumatoid Arthritis	DS	60	F	67	None	75.39	2.08	102186	60.2598	109647	6607307	7192667
Patient 10	Rheumatoid Arthritis	DS	25	F	67	None	109.4	2.03	230009	26.3194	240252	6323284	7116946
Patient 11	Rheumatoid Arthritis	NDS	45	F	31	None	68.86	1.92	134956	49.0698	144866	7108551	7723013
Patient 12	Rheumatoid Arthritis	NDS	60	M	69	None	56.17	1.98	97314	64.1253	108409	6951759	7537840
Patient 13	Rheumatoid Arthritis	NDS	14	M	63	None	51.31	1.92	142640	47.3775	149830	7098573	7861666
Patient 14	Rheumatoid Arthritis	NDS	120	M	53	None	52.56	2.03	75997	83.562	82101	6860521	7535581
Patient 15	Rheumatoid Arthritis	NDS	10	F	47	None	146.3	2.03	72607	71.8215	89093	6398790	6910028
Patient 16	Rheumatoid Arthritis	NDS	6	M	61	None	22.77	1.91	119306	53.0082	125691	6662653	7361410
Patient 17	Rheumatoid Arthritis	NDS	1	F	66	None	29.99	1.92	72358	83.2924	78444	6533792	7222942
Patient 18	Rheumatoid Arthritis	NDS	15	F	44	None	80.61	2.06	65524	84.5399	75094	6348437	6858958
Patient 19	Rheumatoid Arthritis	NDS	120	F	50	None	58.37	1.97	63871	79.5035	68600	5453939	5965447
Patient 20	Rheumatoid Arthritis	NDS	120	M	60	None	106.1	2.06	116111	50.3067	122620	6168609	6774373
Patient 1	Ulcerative Colitis	DS	36	M	44	None	137.3	2.02	132785	45.2257	146298	6616429	7128159
Patient 2	Ulcerative Colitis	DS	24	M	25	None	63.1	2.09	175464	26.1171	227691	5946638	6381655
Patient 3	Ulcerative Colitis	DS	48	M	56	None	57.63	2	193903	22.6965	242675	5507868	5921896
Patient 4	Ulcerative Colitis	DS	60	M	38	None	106.2	2	151102	39.078	184228	7199266	7778339
Patient 5	Ulcerative Colitis	DS	48	M	44	None	37.96	2.11	47033	58.4946	60948	3565129	3812076
Patient 6	Ulcerative Colitis	NDS	16	M	44	None	45.62	2.02	121776	27.8774	142986	3986071	4264096
Patient 7	Ulcerative Colitis	NDS	12	M	41	None	47.7	2	69463	41.3546	82348	3405470	3634732
Patient 8	Ulcerative Colitis	NDS	10	M	26	None	72.35	1.95	77919	40.4	99195	4007477	4277048
Patient 9	Ulcerative Colitis	NDS	36	F	34	None	36.98	2.06	59480	54.2887	79024	4290110	4582549
Patient 10	Ulcerative Colitis	NDS	8	M	24	None	56.11	1.97	193106	23.5173	227669	5354155	5916507
