# Supplementary material for: Immune Repertoire Profiling Reveals Distinct Adaptive Immune Signatures of Dampness ZHENG Across Psoriasis, Rheumatoid Arthritis and Ulcerative Colitis
Source: Cell Prolif. 2026 Jul 18:e70265. Online ahead of print. doi: 10.1111/cpr.70265 (PMC13379743; doi:10.1111/cpr.70265)
Supplement: Supplementary file 3 — Excel S2. An external validation cohort‐Data Points. [file CPR-9999-e70265-s001.xlsx]

## Sheet: Sheet 1
Patient	Disease	DS or NDS	Disease duration(month)	Sex	Age	Virus infection	RNA_Conc_ng_ul	RNA_260/280	Total_Receptor_RNA	Reads/UMI	MigsGoodTotal	ReadsGoodTotal	DecodedReads
Pso 1	Psoriasis	DS	24	M	33	No	20.86	1.87	78949	64.5971	87384	5644756	6596764
Pso 2	Psoriasis	DS	156	M	43	No	58.37	1.95	63908	61.1932	68831	4211989	4796861
Pso 3	Psoriasis	DS	84	M	52	No	31.67	1.83	93344	45.8948	100876	4629682	5413590
Pso 4	Psoriasis	DS	120	M	23	No	21.98	2.09	114711	39.9124	121246	4839215	5575379
Pso 5	Psoriasis	DS	120	M	45	No	87.26	1.98	90222	47.7871	98278	4696422	5240701
Pso 6	Psoriasis	DS	108	M	30	No	65.2	2	86681	33.9474	90690	3078692	3484138
Pso 7	Psoriasis	DS	60	M	26	No	18.93	1.75	52068	89.7821	56134	5039830	5831136
Pso 8	Psoriasis	DS	84	M	22	No	16.77	1.74	30136	150.401	33188	4991504	5728096
Pso 9	Psoriasis	DS	24	M	29	No	117.4	2.01	63400	66.9321	68937	4614096	5206454
Pso 10	Psoriasis	DS	156	M	30	No	22.98	2.17	51611	59.9565	56582	3392458	3943214
Pso 11	Psoriasis	DS	192	F	24	No	23.6	1.85	87930	35.1866	92033	3238331	3779875
Pso 12	Psoriasis	DS	108	F	25	No	35.29	1.98	115450	49.0584	122149	5992430	6592828
Pso 13	Psoriasis	DS	84	M	37	No	11.14	2.22	29781	68.3445	32789	2240948	2628212
Pso 14	Psoriasis	DS	180	F	52	No	52.84	1.95	45417	59.6675	52492	3132067	3612046
Pso 15	Psoriasis	DS	120	F	30	No	20.15	2.02	61232	79.0059	68078	5378564	6277275
Pso 16	Psoriasis	DS	360	M	61	No	35.07	1.93	79114	53.7294	83637	4493768	4981216
Pso 17	Psoriasis	DS	48	M	33	No	21.47	1.59	70599	63.8883	76983	4918314	5661147
Pso 18	Psoriasis	DS	15	M	38	No	59.3	2.08	117090	42.4029	125263	5311519	6118283
Pso 19	Psoriasis	DS	9	M	42	No	62.4	1.95	63603	53.9386	67547	3643390	4242777
Pso 20	Psoriasis	DS	7	M	37	No	140.1	2.06	94562	55.4898	104854	5818329	6605414
Pso 21	Psoriasis	NDS	7	M	19	No	25.17	1.88	88719	39.8156	92579	3686093	4195358
Pso 22	Psoriasis	NDS	96	F	22	No	87.26	1.99	94293	37.0999	107094	3973176	4527312
Pso 23	Psoriasis	NDS	4	F	46	No	52.68	1.96	83115	62.3166	95896	5975913	6416164
Pso 24	Psoriasis	NDS	11	M	53	No	83.87	2.07	93673	65.5717	102774	6739062	7249041
Pso 25	Psoriasis	NDS	20	M	39	No	47.96	2.04	169830	26.4424	197661	5226624	5962495
Pso 26	Psoriasis	NDS	24	F	28	No	63.92	1.99	84202	67.6216	94038	6359000	6834100
Pso 27	Psoriasis	NDS	36	F	25	No	50.26	1.91	27772	111.589	31289	3491500	3980202
Pso 28	Psoriasis	NDS	15	M	48	No	30.98	1.99	67654	54.5028	70835	3860706	4435567
Pso 29	Psoriasis	NDS	40	M	31	No	22.53	2.19	66048	71.3334	71816	5122882	5499748
Pso 30	Psoriasis	NDS	12	F	61	No	36.11	2.05	114017	49.7918	125952	6271378	6891579
RA 1	Rheumatoid Arthritis	DS	1	F	37	No	22.04	1.93	47509	82.2808	54783	4507589	5010467
RA 2	Rheumatoid Arthritis	DS	1	F	55	No	31.35	1.87	84380	64.5904	90019	5814361	6280486
RA 3	Rheumatoid Arthritis	DS	50	M	34	No	21.08	2.11	74111	81.1297	78568	6374196	6871783
RA 4	Rheumatoid Arthritis	DS	25	F	63	No	82.99	2.07	146217	38.8824	157510	6124363	6674045
RA 5	Rheumatoid Arthritis	DS	1.5	F	58	No	24.09	1.9	121608	44.2126	128498	5681237	6181281
RA 6	Rheumatoid Arthritis	DS	27	F	35	No	45.99	1.92	63642	89.0266	75226	6697112	7325845
RA 7	Rheumatoid Arthritis	DS	6	F	67	No	25.15	1.9	60073	65.4624	65364	4278885	4657381
RA 8	Rheumatoid Arthritis	DS	36	F	29	No	51.53	1.94	62635	94.5884	70804	6697237	7301394
RA 9	Rheumatoid Arthritis	DS	12	M	46	No	62.1	1.99	145531	48.6498	160252	7796235	8489007
RA 10	Rheumatoid Arthritis	DS	0	F	62	No	40.5	2.03	87088	64.7396	93244	6036577	6546957
RA 11	Rheumatoid Arthritis	DS	14	F	54	No	53.53	1.98	88313	55.9106	97008	5423772	5924318
RA 12	Rheumatoid Arthritis	DS	9	F	70	No	45.42	2.05	64039	61.4849	70004	4304192	4762971
RA 13	Rheumatoid Arthritis	DS	18	F	57	No	52.35	1.87	89283	52.5866	93943	4940140	5357668
RA 14	Rheumatoid Arthritis	DS	60	F	51	No	56.5	1.96	166365	27.3888	180803	4951976	5430883
RA 15	Rheumatoid Arthritis	DS	144	F	53	No	56.38	1.93	178781	35.0881	191014	6702320	7400751
RA 16	Rheumatoid Arthritis	DS	4	F	59	No	63.5	2.03	164684	34.0113	171988	5849530	6340199
RA 17	Rheumatoid Arthritis	DS	15	F	38	No	36.52	1.95	163656	39.2812	170492	6697133	7242567
RA 18	Rheumatoid Arthritis	DS	24	F	27	No	41.52	1.95	43052	120.604	50596	6102099	6673763
RA 19	Rheumatoid Arthritis	DS	3	F	55	No	31.8	1.82	20855	307.904	23579	7260080	7860487
RA 20	Rheumatoid Arthritis	DS	58	F	51	No	37.31	2.02	136907	41.9513	145674	6111219	6751920
RA 21	Rheumatoid Arthritis	DS	120	F	57	No	54.47	1.95	191003	24.0893	201769	4860466	5302150
RA 22	Rheumatoid Arthritis	DS	49	F	54	No	49.35	1.87	67187	64.5864	72176	4661591	5296510
RA 23	Rheumatoid Arthritis	DS	240	F	68	No	53.82	1.94	65339	76.6027	80511	6167359	6705945
RA 24	Rheumatoid Arthritis	DS	1	F	42	No	55.22	2.02	63305	85.4022	74956	6401405	7064830
RA 25	Rheumatoid Arthritis	DS	1	M	41	No	97.29	1.99	220936	29.6089	232629	6887883	7479929
RA 26	Rheumatoid Arthritis	DS	120	F	63	No	68.42	1.87	57991	61.7857	97422	6019284	6570591
RA 27	Rheumatoid Arthritis	DS	2	M	55	No	96.71	1.93	160697	33.552	188366	6320048	6953098
RA 28	Rheumatoid Arthritis	DS	1	M	65	No	58.09	1.99	131008	46.2276	140152	6478885	7129081
RA 29	Rheumatoid Arthritis	NDS	24	F	70	No	30.79	1.92	91339	55.2149	96883	5349388	5908422
RA 30	Rheumatoid Arthritis	NDS	1	F	46	No	41.44	2.04	60073	45.1093	65270	2944286	3351432
RA 31	Rheumatoid Arthritis	NDS	60	M	71	No	43.98	1.72	194526	23.9772	204317	4898948	5311686
RA 32	Rheumatoid Arthritis	NDS	22	M	40	No	34.32	2.03	69486	75.3169	76619	5770703	6378548
RA 33	Rheumatoid Arthritis	NDS	0	F	39	No	22.71	1.81	102463	61.0384	108243	6606978	7128388
RA 34	Rheumatoid Arthritis	NDS	1	F	44	No	13.12	1.76	43480	117.685	47434	5582252	6062110
RA 35	Rheumatoid Arthritis	NDS	120	F	68	No	51.23	1.96	172039	23.1847	178714	4143437	4747318
RA 36	Rheumatoid Arthritis	NDS	288	M	50	No	108.1	2.08	84154	35.6467	97074	3460366	3935923
RA 37	Rheumatoid Arthritis	NDS	240	F	43	No	59.55	1.95	52348	130.222	59855	7794457	8442588
RA 38	Rheumatoid Arthritis	NDS	96	F	37	No	66.73	1.95	105958	46.2053	117420	5425427	5949655
RA 39	Rheumatoid Arthritis	NDS	12	F	46	No	48.82	1.99	178146	28.9547	189463	5485848	5977049
RA 40	Rheumatoid Arthritis	NDS	1	F	51	No	32.54	1.99	155589	32.8801	162081	5329243	5861158
RA 41	Rheumatoid Arthritis	NDS	0	F	52	No	54.95	1.97	88244	59.0736	102307	6043643	6687600
RA 42	Rheumatoid Arthritis	NDS	1	F	46	No	77.96	1.96	73825	73.4214	92314	6777827	7358608
UC 1	Ulcerative Colitis	DS	24	M	28	No	43.77	2.07	169563	35.2592	177145	6245993	6778326
UC 2	Ulcerative Colitis	DS	12	F	25	No	34.21	2.14	211323	34.609	222437	7698328	8339489
UC 3	Ulcerative Colitis	DS	26	M	28	No	88.13	1.96	71311	74.0382	80650	5971183	6430998
UC 4	Ulcerative Colitis	DS	48	M	27	No	51.51	2.13	115091	39.9403	126686	5059879	5477999
UC 5	Ulcerative Colitis	DS	36	M	31	No	76.75	2.01	58812	48.4981	92718	4496643	5195219
UC 6	Ulcerative Colitis	DS	12	F	26	No	50.95	2.03	122438	46.1063	128839	5940289	6438200
UC 7	Ulcerative Colitis	DS	12	M	25	No	35.49	2.05	92601	67.9401	99012	6726884	7281780
UC 8	Ulcerative Colitis	DS	8	M	22	No	142	2.04	18285	224.723	24140	5424818	5939684
UC 9	Ulcerative Colitis	DS	10	M	37	No	57.49	2.04	202137	24.9921	216278	5405247	5870882
UC 10	Ulcerative Colitis	NDS	60	M	64	No	32.23	1.99	118932	43.9287	130848	5747984	6243017
UC 11	Ulcerative Colitis	NDS	36	F	42	No	40.78	2.06	285580	20.6259	304158	6273532	6790960
