# Supplementary material for: Immune Repertoire Profiling Reveals Distinct Adaptive Immune Signatures of Dampness ZHENG Across Psoriasis, Rheumatoid Arthritis and Ulcerative Colitis
Source: Cell Prolif. 2026 Jul 18:e70265. Online ahead of print. doi: 10.1111/cpr.70265 (PMC13379743; doi:10.1111/cpr.70265)
Supplement: Supplementary file 4 — Excel S3. UMAP for Pso. [file CPR-9999-e70265-s006.csv]

Type	Distance
Intra-group	0.40041757683800705
Intra-group	0.7340997541324824
Intra-group	1.5122671279926165
Intra-group	1.3102710966344442
Intra-group	1.0342064421642496
Intra-group	0.5080322648511304
Intra-group	1.1820318457530818
Intra-group	1.6698668245248256
Intra-group	0.7117867654564889
Intra-group	0.5501454738416237
Intra-group	1.6534681452893407
Intra-group	1.3560054530195338
Intra-group	1.2643140477199095
Intra-group	0.9084489494692024
Intra-group	1.532956947353604
Intra-group	1.9955721650491947
Intra-group	0.9638419222392426
Intra-group	1.2601248787271004
Intra-group	0.8882912002722686
Intra-group	1.029807482940103
Intra-group	1.1409253482581796
Intra-group	1.4883862761251752
Intra-group	1.8593019263406845
Intra-group	0.8273166503638799
Intra-group	0.4362651891305205
Intra-group	0.5526781061971925
Intra-group	1.4783602636716526
Intra-group	1.0371330751212569
Intra-group	1.0185742951774392
Intra-group	0.8377212420518586
Intra-group	0.6364866406122068
Intra-group	1.4238591893897465
Intra-group	1.2310846952381074
Intra-group	1.3615869744325533
Intra-group	0.7742066680196157
Intra-group	0.928821326198085
Intra-group	0.5985540472850985
Intra-group	0.8409839664232046
Intra-group	0.3227273930844284
Intra-group	0.807318113323099
Intra-group	1.3184511063958468
Intra-group	0.6588751360826297
Intra-group	0.5111461929646661
Intra-group	0.6624751882664167
Intra-group	1.0539853815724203
Intra-group	0.4361749475588475
Intra-group	0.9028974648122737
Intra-group	0.5268954007210603
Intra-group	1.0190118350997557
Intra-group	0.4128610719144604
Intra-group	0.6552946919684239
Intra-group	0.8294806575021493
Intra-group	0.6914580131857185
Intra-group	0.7995365774185275
Intra-group	0.8362628402373354
Intra-group	0.6634627801190299
Intra-group	0.7906632034738301
Intra-group	0.5348921958359134
Intra-group	0.5008589387516188
Intra-group	0.8306292380711131
Intra-group	1.4294682951030342
Intra-group	1.359102828239882
Intra-group	0.8899970896984858
Intra-group	1.3320732406004367
Intra-group	0.4886592501546275
Intra-group	0.4575562990908155
Intra-group	1.1692644213607226
Intra-group	0.736463320137338
Intra-group	0.6522542233911023
Intra-group	1.312830848100651
Intra-group	1.1712023415022892
Intra-group	1.4214886771860544
Intra-group	0.525086306255877
Intra-group	0.9028948297423477
Intra-group	1.4871576977462493
Intra-group	1.0630170662871645
Intra-group	1.0309831670244456
Intra-group	0.4961923731406398
Intra-group	1.0036081856217336
Intra-group	1.28915896017174
Intra-group	0.7941562861912371
Inter-group	3.8941134151765806
Inter-group	3.46021166539885
Inter-group	3.6501136247197516
Inter-group	4.142215415896367
Inter-group	2.9738231960441244
Inter-group	4.230175226531169
Inter-group	3.497294498805997
Inter-group	3.253582492503078
Inter-group	4.043671098965436
Inter-group	4.291586376614876
Inter-group	3.858245329739896
Inter-group	4.048593548496845
Inter-group	4.531873484685758
Inter-group	3.3627122806321617
Inter-group	4.629739270348497
Inter-group	3.8847841891750474
Inter-group	3.653923116742827
Inter-group	4.443753306686843
Inter-group	4.358000823759964
Inter-group	3.9350670134371004
Inter-group	4.226974235573936
Inter-group	4.53843236906336
Inter-group	3.3786614701603295
Inter-group	4.72229807572843
Inter-group	3.8861870316711706
Inter-group	3.7973201322492325
Inter-group	4.591227916959015
Inter-group	3.6375252325273766
Inter-group	3.260267356721688
Inter-group	3.7577981340640747
Inter-group	3.6925845311367627
Inter-group	2.6186685439185493
Inter-group	4.038717575731504
Inter-group	3.0617519306397765
Inter-group	3.277582731884105
Inter-group	4.031826505357413
Inter-group	3.9944168296893734
Inter-group	3.602347401830349
Inter-group	4.046902296245038
Inter-group	4.080170417538359
Inter-group	2.977185300616554
Inter-group	4.388571112161938
Inter-group	3.4407005103287487
Inter-group	3.576524108413101
Inter-group	4.348528552591812
Inter-group	3.429535782469936
Inter-group	3.0234686413153673
Inter-group	3.4279413421136904
Inter-group	3.560777010865253
Inter-group	2.422781812502775
Inter-group	3.8137060287207665
Inter-group	2.9114274129710407
Inter-group	2.964187134157106
Inter-group	3.744796211337393
Inter-group	3.3910261423468775
Inter-group	2.956326357083829
Inter-group	3.145078302736028
Inter-group	3.6515808374692464
Inter-group	2.486129020748031
Inter-group	3.723603349987474
Inter-group	3.010982892036001
Inter-group	2.745647254408809
Inter-group	3.5361055684930953
Inter-group	2.8770511916858448
Inter-group	2.4603198113219467
Inter-group	2.832707406747249
Inter-group	3.051054292064251
Inter-group	1.8903560763057963
Inter-group	3.2505620124663985
Inter-group	2.3988406362577974
Inter-group	2.3733910694224103
Inter-group	3.15875936197799
Inter-group	2.6332818500525863
Inter-group	2.246316915038988
Inter-group	2.746192908825818
Inter-group	2.730451275950194
Inter-group	1.6156133508205135
Inter-group	3.0294766430663205
Inter-group	2.085212067905218
Inter-group	2.263071794207183
Inter-group	3.0132751837817597
Inter-group	3.538027930520253
Inter-group	3.1188480940192305
Inter-group	3.4542509993010344
Inter-group	3.711153952753019
Inter-group	2.552537424933059
Inter-group	3.9082365942271835
Inter-group	3.0589178546510674
Inter-group	3.00821327451433
Inter-group	3.799162747831279
