# Supplementary material for: Immune Repertoire Profiling Reveals Distinct Adaptive Immune Signatures of Dampness ZHENG Across Psoriasis, Rheumatoid Arthritis and Ulcerative Colitis
Source: Cell Prolif. 2026 Jul 18:e70265. Online ahead of print. doi: 10.1111/cpr.70265 (PMC13379743; doi:10.1111/cpr.70265)
Supplement: Supplementary file 5 — Excel S4. UMAP for RA. [file CPR-9999-e70265-s002.csv]

Type	Distance
Intra-group	1.6447423962021184
Intra-group	0.5695435904341778
Intra-group	0.8328554041347752
Intra-group	1.188142398350216
Intra-group	1.6525730805799654
Intra-group	0.8572841022950484
Intra-group	1.354505797361344
Intra-group	1.0995047681628551
Intra-group	0.7195384893127966
Intra-group	1.2894633466779728
Intra-group	1.6540193084800667
Intra-group	0.47002966534988844
Intra-group	0.8416735240542168
Intra-group	1.169898198966894
Intra-group	1.041916953051413
Intra-group	0.694966130150389
Intra-group	0.9615333008402315
Intra-group	0.47008906934196243
Intra-group	0.9086365246247099
Intra-group	1.5800116506189819
Intra-group	0.9945708632728297
Intra-group	0.7873274047419714
Intra-group	0.6289222143687111
Intra-group	0.6288015817833343
Intra-group	1.3345389746878575
Intra-group	2.04048267132183
Intra-group	1.454264408517322
Intra-group	0.8498566042463639
Intra-group	0.9591647170744205
Intra-group	1.0988867851799178
Intra-group	0.7640166535924435
Intra-group	0.7380852954086395
Intra-group	0.9597378059662599
Intra-group	0.46452891990870276
Intra-group	0.4917509532771847
Intra-group	0.8407303945925028
Intra-group	1.7155081973640902
Intra-group	1.2284302641611498
Intra-group	0.9797400613194546
Intra-group	1.4974891946494382
Intra-group	1.0172499159198156
Intra-group	0.41557020597739847
Intra-group	0.5078332253288355
Intra-group	1.0858966010323516
Intra-group	0.623419191292448
Intra-group	0.7028891312794514
Intra-group	0.9057513293465682
Intra-group	0.46887409293446264
Intra-group	0.6169693373173849
Intra-group	0.4826701217706229
Intra-group	1.0214498298167138
Intra-group	1.103232822787728
Intra-group	1.40102301577893
Intra-group	0.899928043272474
Intra-group	1.5830858390597942
Intra-group	0.6915284950661608
Intra-group	0.49910813108510105
Intra-group	1.115969271222447
Intra-group	0.6759759075508077
Intra-group	0.4230649913396549
Intra-group	0.7001242837207862
Intra-group	1.3496252125206403
Intra-group	1.022324584817639
Intra-group	1.4926992652621993
Intra-group	0.7917436648852051
Intra-group	1.6545945621810674
Intra-group	1.9433084792462325
Intra-group	2.2600398473885135
Intra-group	0.6944009598215544
Intra-group	0.9085763786700376
Intra-group	0.9215254755502466
Intra-group	0.6452161775656619
Intra-group	0.9601499917752667
Intra-group	1.2838981769272526
Intra-group	0.6588035536033348
Intra-group	0.8219640492781467
Intra-group	1.146704934260545
Intra-group	0.8796123336691034
Intra-group	1.0779394110836293
Intra-group	1.4899755171175597
Intra-group	1.5040689375123328
Intra-group	1.5363287138407165
Intra-group	1.8094127944358207
Intra-group	1.1326237442523293
Intra-group	0.59597755439445
Intra-group	0.8691704603664953
Intra-group	1.1464061641886265
Intra-group	0.32379875207523307
Intra-group	1.5965468413633046
Intra-group	1.918495918418619
Inter-group	1.8403402666686757
Inter-group	2.156981819437132
Inter-group	2.0969306136488166
Inter-group	2.308478129445135
Inter-group	1.6597575185410276
Inter-group	1.4563064481663264
Inter-group	2.7636137854504317
Inter-group	2.5299694994664486
Inter-group	2.673428913362563
Inter-group	2.584069637019094
Inter-group	2.1867332188232353
Inter-group	2.837753654108531
Inter-group	1.6885574104800731
Inter-group	2.5466320165523113
Inter-group	2.4736812985501793
Inter-group	1.7244610903815292
Inter-group	3.181768110479929
Inter-group	3.2596738152322855
Inter-group	3.5230232548919234
Inter-group	2.3827213815637736
Inter-group	2.1863058734519645
Inter-group	2.6124394398868036
Inter-group	2.221262902897134
Inter-group	2.650041757771434
Inter-group	2.1282027278398283
Inter-group	1.7388356767890332
Inter-group	3.171580163952459
Inter-group	3.007793423427673
Inter-group	3.179735722097181
Inter-group	2.8066876182186333
Inter-group	2.6122358236212726
Inter-group	2.9834096335779186
Inter-group	2.690487909395639
Inter-group	3.07983851725073
Inter-group	2.488390641643486
Inter-group	2.181307387331355
Inter-group	3.5734568902612365
Inter-group	3.361665927775455
Inter-group	3.5054634283344335
Inter-group	3.26736721654121
Inter-group	1.8747318126865284
Inter-group	2.4815425184549427
Inter-group	1.5603718704512408
Inter-group	2.279735235816475
Inter-group	2.0806061302042895
Inter-group	1.3943671118392078
Inter-group	2.8927481267646895
Inter-group	2.904363427341281
Inter-group	3.1491577394772445
Inter-group	2.231669383449639
Inter-group	1.4289097425888861
Inter-group	2.1187322995512865
Inter-group	0.8481494308645344
Inter-group	1.7377369632438424
Inter-group	1.836807172694357
Inter-group	1.0209056200883955
Inter-group	2.381155086433947
Inter-group	2.530139778486221
Inter-group	2.818155922824786
Inter-group	1.5416258979551478
Inter-group	1.2368484350382865
Inter-group	1.7765755133668213
Inter-group	1.2582562626992502
Inter-group	1.6857340206475668
Inter-group	1.3510028069922828
Inter-group	0.7642434267740922
Inter-group	2.252618370709212
Inter-group	2.1962509275390003
Inter-group	2.426173805850345
Inter-group	1.8132874352192845
Inter-group	2.731194891866255
Inter-group	3.256402007607902
Inter-group	2.5186073488771576
Inter-group	3.1688940898762326
Inter-group	2.7981390173581353
Inter-group	2.2519007802447715
Inter-group	3.749650407204254
Inter-group	3.6690479900701596
Inter-group	3.8720109209512406
Inter-group	3.182130811316638
Inter-group	2.2393228008538935
Inter-group	2.7920201485328953
Inter-group	2.0146281042410763
Inter-group	2.669759399830015
Inter-group	2.351109400465447
Inter-group	1.7576281361082198
Inter-group	3.2602478596179423
Inter-group	3.2099013320323264
Inter-group	3.4290234422327974
Inter-group	2.67473018449561
Inter-group	1.6523471411116835
Inter-group	2.1742936737158867
Inter-group	1.5941124473293253
Inter-group	2.100430838297702
Inter-group	1.7280210048967521
Inter-group	1.178964012838366
Inter-group	2.666894735491041
Inter-group	2.590131086048887
Inter-group	2.805848530980109
Inter-group	2.195800431942592
