# Supplementary material for: Immune Repertoire Profiling Reveals Distinct Adaptive Immune Signatures of Dampness ZHENG Across Psoriasis, Rheumatoid Arthritis and Ulcerative Colitis
Source: Cell Prolif. 2026 Jul 18:e70265. Online ahead of print. doi: 10.1111/cpr.70265 (PMC13379743; doi:10.1111/cpr.70265)
Supplement: Supplementary file 6 — Excel S5. UMAP for UC. [file CPR-9999-e70265-s005.csv]

Type	Distance
Intra-group	0.6894929774589251
Intra-group	0.6765368772145486
Intra-group	0.9116392574724735
Intra-group	0.5935707623061849
Intra-group	1.366029824589639
Intra-group	1.4633105651250569
Intra-group	0.7377078295891806
Intra-group	0.685052163571547
Intra-group	1.0430237975223013
Intra-group	0.8205088237885311
Intra-group	0.633609206201129
Intra-group	0.659893356250768
Intra-group	0.6112519659503739
Intra-group	0.5283722579293361
Intra-group	0.724220443416288
Intra-group	0.6390484754935929
Intra-group	1.119285963171689
Intra-group	1.151317636695456
Intra-group	0.7754370365261744
Intra-group	1.099837078557703
Inter-group	3.6642805476674942
Inter-group	3.0413448901541127
Inter-group	3.581575519589063
Inter-group	3.32453033736335
Inter-group	4.159774684342459
Inter-group	3.813687266347175
Inter-group	3.225196449725461
Inter-group	3.8473263202358488
Inter-group	3.3828695243877394
Inter-group	4.332930675012225
Inter-group	3.641005547762239
Inter-group	3.0075220383653356
Inter-group	3.4375357435353777
Inter-group	3.4050856205309055
Inter-group	4.097229802906356
Inter-group	4.318493999561546
Inter-group	3.684905670611432
Inter-group	4.12251851850174
Inter-group	4.060647022908913
Inter-group	4.7797414354290675
Inter-group	4.244803438370189
Inter-group	3.6258124819758675
Inter-group	4.174622396170062
Inter-group	3.883491593232821
Inter-group	4.745007745278415
